# Supplementary material for: Temperature Resistance Properties of Unidirectional Laminated Cf/SiC-Al Prepared by PIP and Vacuum Pressure Infiltration
Source: Materials (Basel). 2023 Aug 3;16(15):5445. doi: 10.3390/ma16155445 (PMC10420298; doi:10.3390/ma16155445)
Supplement: Supplementary file 1 [file materials-16-05445-s001.zip]

Archive with 1 entries (1 files):
- materials-2376518-supplementary.pdf
